# Supplementary material for: Imputation for Lipidomics and Metabolomics (ImpLiMet): a web-based application for optimization and method selection for missing data imputation
Source: Bioinform Adv. 2025 Jan 21;5(1):vbae209. doi: 10.1093/bioadv/vbae209 (PMC11761345; doi:10.1093/bioadv/vbae209)
Supplement: vbae209_Supplementary_Data [file vbae209_supplementary_data.zip]

Archive with 1 entries (1 files):
- 11a1f_Supplementary Materials_BioinfAdv_Nov26_Revision.pdf
